# Supplementary material for: The Identification of Biomarkers and Therapeutic Targets for Diabetic Kidney Disease by Integrating the Proteome with the Genome
Source: Biomedicines. 2025 Apr 16;13(4):971. doi: 10.3390/biomedicines13040971 (PMC12025092; doi:10.3390/biomedicines13040971)
Supplement: Supplementary file 1 [file biomedicines-13-00971-s001.zip]

Archive with 1 entries (1 files):
- biomedicines-3530212-SI.pdf
